# Supplementary material for: Construction of a Glycolysis-related long noncoding RNA signature for predicting survival in endometrial cancer
Source: J Cancer. 2021 Jan 1;12(5):1431–44. doi: 10.7150/jca.50413 (PMC7847640; doi:10.7150/jca.50413)
Supplement: Supplementary file 2 — Supplementary tables. [file jcav12p1431s2.xls]

## Sheet: Table S1
Table S1. Primer sequences used in this research
BOLA3-AS1	Forward	AGTCAGAAGCTCCGAGGCTA
	Reverse	TTTGCGGACAGTTCTACCCC
LINC01833	Forward	GAGGAGGGCCCATTTTGTGA
	Reverse	GGACATAGTGTTTGCCCCCA
AL121906.2	Forward	CTGGTGTTGCCAGGTCCTTA
	Reverse	GAGAAACCGCAGGGAAGACC
RAB11B-AS1	Forward	GGAACATGTTTACATGGACTTTGT
	Reverse	TCTTTGTTCTTGTTTGTTTTCTTTCT
AC016405.3	Forward	GGCCGCTAGAGTTCGTTCTA
	Reverse	TCCTGCCCAGATGTACCTTG
GAPDH	Forward	TGTTCGTCATGGGTGTGAAC
	Reverse	ATGGCATGGACTGTGGTCAT

## Sheet: Table S2
Table S2 The clinical features of 431 TCGA patients enrolled in the uni- and multivariate cox regression and nomogram building
Id	Survival time(day)	Survival status	Age(year)	Grade	Weight(kg)	Histology	Stage	Lymph node numbers
TCGA-BS-A0U5	2935	alive	76	G1	59	Endometrioid	stage I	0
TCGA-D1-A17R	339	dead	58	G2	126	Endometrioid	stage I	0
TCGA-BS-A0V8	2544	alive	68	G2	85	Endometrioid	stage II	0
TCGA-H5-A2HR	53	alive	71	G3	95	Endometrioid	stage I	0
TCGA-BS-A0UV	2228	alive	55	G3	112	Endometrioid	stage III	1
TCGA-AJ-A8CW	4	alive	64	G2	134	Endometrioid	stage I	0
TCGA-EY-A215	574	alive	60	G3	49	Endometrioid	stage I	0
TCGA-B5-A11Y	560	alive	59	G1	63	Endometrioid	stage I	0
TCGA-EY-A1GL	1014	alive	51	G2	73	Endometrioid	stage II	0
TCGA-EO-A22R	1878	alive	56	G3	88	Endometrioid	stage I	0
TCGA-EY-A54A	447	alive	67	G3	70	Endometrioid	stage III	4
TCGA-AP-A1E4	1555	alive	54	G2	54	Endometrioid	stage I	0
TCGA-D1-A17L	802	alive	81	G1	123	Endometrioid	stage I	0
TCGA-A5-A0GU	860	alive	58	G1	95	Endometrioid	stage I	0
TCGA-EY-A2OP	504	alive	63	G3	57	Endometrioid	stage I	0
TCGA-B5-A0K3	830	dead	62	G3	88	Endometrioid	stage I	0
TCGA-AP-A0LN	2510	alive	56	G1	119	Endometrioid	stage I	0
TCGA-AJ-A8CV	1068	alive	58	G2	86	Endometrioid	stage I	0
TCGA-A5-A1OK	917	alive	63	G3	87	Endometrioid	stage III	0
TCGA-B5-A11V	595	alive	64	G1	71	Endometrioid	stage I	0
TCGA-AP-A0LE	3357	alive	57	G3	75	Endometrioid	stage I	0
TCGA-D1-A17S	739	alive	59	G1	109	Endometrioid	stage I	0
TCGA-B5-A11M	1362	alive	43	G1	139	Endometrioid	stage I	0
TCGA-AP-A054	709	dead	64	G3	75	Endometrioid	stage III	1
TCGA-FI-A2CY	2080	alive	60	G3	100	Endometrioid	stage I	0
TCGA-AP-A1DV	204	alive	59	G3	46	Endometrioid	stage II	0
TCGA-BG-A0LX	614	alive	57	G2	96	Endometrioid	stage I	0
TCGA-B5-A11E	1820	alive	53	G3	52	Endometrioid	stage I	0
TCGA-AP-A0LV	763	alive	39	G1	76	Endometrioid	stage I	0
TCGA-D1-A16I	350	dead	62	G3	84	serous	stage I	0
TCGA-B5-A11N	1876	alive	69	G1	90	Endometrioid	stage I	0
TCGA-BK-A0CB	1092	alive	60	G2	111	Endometrioid	stage III	0
TCGA-BS-A0U7	935	dead	63	G2	66	Endometrioid	stage I	0
TCGA-AJ-A3OJ	467	alive	54	G3	104	Endometrioid	stage II	0
TCGA-BS-A0VI	2646	alive	58	G3	91	Endometrioid	stage II	0
TCGA-BG-A0RY	469	alive	68	G2	118	Endometrioid	stage I	0
TCGA-DF-A2KS	2188	alive	69	G3	66	Endometrioid	stage I	0
TCGA-FI-A2D4	243	dead	44	G3	112	Endometrioid	stage III	1
TCGA-AJ-A3BK	1031	alive	68	G3	92	Endometrioid	stage I	0
TCGA-A5-A2K3	2012	alive	68	G3	80	serous	stage I	0
TCGA-AX-A0IS	1541	alive	52	G2	132	Endometrioid	stage I	0
TCGA-AX-A2HJ	935	alive	35	G3	56	Endometrioid	stage I	0
TCGA-AX-A1C8	776	alive	77	G3	66	serous	stage III	1
TCGA-B5-A0KB	824	alive	62	G3	76	Endometrioid	stage I	0
TCGA-AX-A2H7	772	alive	87	G3	60	Endometrioid	stage I	0
TCGA-AP-A0LG	2015	alive	54	G3	76	Endometrioid	stage I	0
TCGA-AX-A06L	1845	alive	63	G1	112	Endometrioid	stage I	0
TCGA-A5-A0GP	1416	alive	58	G1	60	Endometrioid	stage I	0
TCGA-D1-A101	53	alive	60	G2	82	Endometrioid	stage I	0
TCGA-D1-A17H	852	alive	61	G1	96	Endometrioid	stage I	0
TCGA-AX-A2HG	1163	alive	56	G3	115	Endometrioid	stage I	0
TCGA-BG-A0M0	588	alive	66	G1	117	Endometrioid	stage I	0
TCGA-EY-A1GI	710	alive	52	G2	69	Endometrioid	stage I	0
TCGA-D1-A1NX	555	alive	66	G3	87	serous	stage III	8
TCGA-D1-A168	1098	alive	67	G3	76	Endometrioid	stage I	0
TCGA-BK-A56F	401	alive	75	G1	84	Endometrioid	stage I	0
TCGA-FI-A2D5	421	dead	56	G3	92	Endometrioid	stage IV	1
TCGA-D1-A162	1145	alive	69	G1	100	Endometrioid	stage I	0
TCGA-AP-A0LJ	1421	alive	42	G1	80	Endometrioid	stage I	0
TCGA-SJ-A6ZJ	556	alive	61	G2	132	Endometrioid	stage I	0
TCGA-BK-A4ZD	506	alive	42	G3	142	Endometrioid	stage I	0
TCGA-5S-A9Q8	313	alive	51	G2	86	Endometrioid	stage III	0
TCGA-EY-A1GC	1647	alive	62	G3	96	Endometrioid	stage I	0
TCGA-AJ-A3NF	645	alive	60	G3	117	serous	stage III	1
TCGA-AJ-A3NC	616	alive	63	G3	110	Endometrioid	stage I	0
TCGA-BG-A0MU	617	alive	78	G1	68	Endometrioid	stage III	0
TCGA-A5-A0GA	543	dead	67	G3	90	Endometrioid	stage III	3
TCGA-EO-A22X	1346	alive	36	G3	56	Endometrioid	stage III	0
TCGA-BS-A0WQ	2022	alive	55	G2	93	Endometrioid	stage I	0
TCGA-A5-A0GD	3423	dead	75	G2	74	Endometrioid	stage I	0
TCGA-D1-A103	669	alive	87	G1	60	Endometrioid	stage I	0
TCGA-D1-A1NU	402	alive	74	G3	93	serous	stage I	0
TCGA-B5-A11O	2609	alive	62	G1	114	Endometrioid	stage I	0
TCGA-BG-A0MI	714	dead	83	G2	101	Endometrioid	stage I	0
TCGA-B5-A1MV	1565	alive	84	G2	72	Endometrioid	stage I	0
TCGA-D1-A16D	1141	alive	49	G2	151	Endometrioid	stage I	0
TCGA-AP-A1DO	952	alive	62	G2	80	Endometrioid	stage I	0
TCGA-A5-A0GX	2088	alive	53	G2	108	Endometrioid	stage I	0
TCGA-B5-A0K4	1757	alive	51	G2	75	Endometrioid	stage I	0
TCGA-D1-A16F	80	alive	60	G2	90	Endometrioid	stage I	0
TCGA-K6-A3WQ	400	alive	60	G3	99	serous	stage IV	1
TCGA-BS-A0UT	2212	alive	62	G2	65	Endometrioid	stage II	0
TCGA-AX-A3G9	558	alive	63	G3	60	Endometrioid	stage III	1
TCGA-AP-A053	0	alive	90	G3	48	Endometrioid	stage I	0
TCGA-D1-A17A	48	alive	59	G3	102	Endometrioid	stage II	0
TCGA-BS-A0TA	740	dead	58	G3	90	Endometrioid	stage IV	2
TCGA-D1-A16X	111	alive	54	G2	101	Endometrioid	stage I	0
TCGA-AX-A0IZ	1333	alive	53	G3	60	Endometrioid	stage I	0
TCGA-AX-A06F	1748	alive	59	G3	84	Endometrioid	stage IV	2
TCGA-AJ-A8CT	82	alive	58	G1	115	Endometrioid	stage I	0
TCGA-AW-A1PO	17	alive	66	G3	58	Endometrioid	stage III	0
TCGA-D1-A17D	926	alive	58	G3	68	Endometrioid	stage I	0
TCGA-B5-A0K1	1110	alive	69	G1	117	Endometrioid	stage I	0
TCGA-DI-A1BY	1114	alive	63	G2	125	Endometrioid	stage II	0
TCGA-AX-A1CF	2337	alive	69	G3	79	Endometrioid	stage IV	0
TCGA-D1-A1O5	458	alive	61	G1	80	Endometrioid	stage I	0
TCGA-EY-A548	430	alive	83	G1	67	Endometrioid	stage I	0
TCGA-AX-A1CC	788	alive	65	G3	99	serous	stage I	0
TCGA-D1-A0ZN	512	alive	60	G1	82	Endometrioid	stage I	0
TCGA-EY-A1H0	588	alive	57	G2	90	Endometrioid	stage III	3
TCGA-B5-A0JX	1787	alive	62	G3	113	Endometrioid	stage I	0
TCGA-D1-A0ZV	728	alive	58	G2	77	Endometrioid	stage I	0
TCGA-EY-A1GD	1639	alive	51	G1	79	Endometrioid	stage I	0
TCGA-BK-A13B	966	alive	58	G3	131	Endometrioid	stage I	0
TCGA-D1-A2G5	1455	alive	50	G3	143	Endometrioid	stage I	1
TCGA-BK-A26L	734	alive	71	G3	75	serous	stage III	1
TCGA-AP-A1E3	679	alive	45	G3	130	Endometrioid	stage III	1
TCGA-EY-A4KR	346	dead	56	G3	114	serous	stage III	7
TCGA-AX-A3FT	6	alive	64	G3	82	Endometrioid	stage I	0
TCGA-A5-A1OJ	1006	alive	31	G2	94	Endometrioid	stage I	0
TCGA-EY-A1GK	693	alive	74	G3	105	Endometrioid	stage I	0
TCGA-AX-A2HF	848	alive	67	G3	70	serous	stage I	0
TCGA-EY-A2OO	1065	alive	56	G3	79	Endometrioid	stage I	0
TCGA-EY-A547	545	alive	75	G3	108	Endometrioid	stage I	0
TCGA-D1-A163	991	alive	50	G2	109	Endometrioid	stage III	2
TCGA-EY-A2OQ	495	alive	61	G3	79	Endometrioid	stage I	0
TCGA-A5-A0VQ	485	alive	62	G3	89	Endometrioid	stage I	0
TCGA-AX-A063	2417	alive	63	G2	88	Endometrioid	stage I	0
TCGA-B5-A1MS	3112	dead	60	G3	74	serous	stage I	0
TCGA-AX-A3FZ	6	alive	33	G3	113	Endometrioid	stage III	0
TCGA-EY-A1GO	586	alive	65	G2	76	Endometrioid	stage III	1
TCGA-AX-A1C9	802	alive	73	G2	73	Endometrioid	stage I	0
TCGA-DI-A1BU	1195	alive	55	G3	93	Endometrioid	stage II	0
TCGA-EY-A1GQ	544	alive	76	G3	81	Endometrioid	stage I	0
TCGA-D1-A0ZU	872	alive	34	G2	94	Endometrioid	stage I	0
TCGA-AP-A0LF	2845	alive	82	G3	72	Endometrioid	stage IV	14
TCGA-D1-A3JQ	526	alive	61	G3	121	serous	stage III	1
TCGA-B5-A11X	596	alive	66	G3	71	Endometrioid	stage III	1
TCGA-AX-A0J0	1220	alive	47	G2	53	Endometrioid	stage I	0
TCGA-AJ-A3BI	575	alive	67	G3	100	Endometrioid	stage I	0
TCGA-B5-A1MR	6859	alive	65	G3	58	Endometrioid	stage III	0
TCGA-A5-A7WK	560	alive	71	G3	97	Endometrioid	stage I	0
TCGA-D1-A1O8	120	dead	70	G3	85	Endometrioid	stage III	3
TCGA-AJ-A3EK	446	alive	53	G3	60	Endometrioid	stage I	0
TCGA-D1-A1NY	513	alive	67	G3	97	Endometrioid	stage I	0
TCGA-D1-A0ZS	148	alive	54	G3	62	Endometrioid	stage I	0
TCGA-B5-A0K2	2209	alive	54	G1	84	Endometrioid	stage III	0
TCGA-D1-A0ZP	911	alive	59	G3	58	serous	stage IV	0
TCGA-B5-A0K8	847	alive	71	G3	61	serous	stage I	0
TCGA-AX-A05T	1010	alive	82	G1	61	Endometrioid	stage I	0
TCGA-BG-A0M4	2167	alive	60	G3	97	Endometrioid	stage I	0
TCGA-AX-A06B	2058	alive	72	G3	93	Endometrioid	stage II	0
TCGA-BS-A0T9	1428	dead	39	G3	109	Endometrioid	stage IV	2
TCGA-A5-A0GB	997	alive	65	G3	122	Endometrioid	stage I	0
TCGA-KP-A3W1	288	alive	76	G3	66	serous	stage I	0
TCGA-A5-AB3J	329	alive	52	G2	59	Endometrioid	stage II	0
TCGA-FI-A2EX	284	alive	58	G3	89	serous	stage III	0
TCGA-DI-A0WH	496	alive	64	G3	107	Endometrioid	stage I	0
TCGA-AX-A2HD	1414	alive	69	G3	51	Endometrioid	stage III	0
TCGA-D1-A16B	1106	alive	64	G2	86	Endometrioid	stage I	0
TCGA-AP-A05D	1758	alive	67	G3	98	serous	stage III	1
TCGA-EY-A1GE	741	alive	67	G1	103	Endometrioid	stage I	0
TCGA-BG-A0M3	1071	alive	74	G2	75	Endometrioid	stage I	0
TCGA-D1-A17M	311	alive	56	G1	142	Endometrioid	stage II	0
TCGA-D1-A175	202	alive	48	G3	64	Endometrioid	stage I	0
TCGA-E6-A2P8	72	dead	53	G3	76	Endometrioid	stage IV	1
TCGA-AJ-A3NE	628	alive	46	G3	80	Endometrioid	stage I	0
TCGA-AX-A05W	2450	alive	60	G1	74	Endometrioid	stage II	0
TCGA-5B-A90C	1116	alive	69	G2	98	Endometrioid	stage I	0
TCGA-EY-A1GM	995	dead	60	G3	71	Endometrioid	stage III	0
TCGA-BS-A0TE	146	dead	35	G3	91	Endometrioid	stage IV	0
TCGA-DI-A1NN	1076	alive	63	G3	71	serous	stage III	0
TCGA-D1-A15W	915	alive	58	G1	126	Endometrioid	stage III	1
TCGA-A5-A0R8	596	alive	81	G2	62	Endometrioid	stage I	0
TCGA-AP-A0L8	1484	dead	70	G3	61	serous	stage III	0
TCGA-DI-A2QY	3349	dead	64	G3	85	serous	stage II	0
TCGA-AJ-A3TW	513	alive	78	G3	55	serous	stage I	0
TCGA-B5-A1MZ	1598	alive	54	G1	114	Endometrioid	stage I	0
TCGA-AJ-A5DW	390	alive	56	G2	109	Endometrioid	stage I	0
TCGA-BS-A0V4	1810	alive	56	G1	96	Endometrioid	stage I	0
TCGA-AP-A0LS	2904	alive	63	G2	81	Endometrioid	stage I	0
TCGA-AP-A1DP	1081	dead	70	G2	83	Endometrioid	stage I	0
TCGA-EY-A1GV	481	alive	75	G3	79	Endometrioid	stage III	1
TCGA-A5-A0GG	3762	alive	76	G1	64	Endometrioid	stage I	0
TCGA-AP-A3K1	666	dead	56	G3	60	serous	stage IV	3
TCGA-B5-A11R	2349	alive	51	G3	89	Endometrioid	stage II	0
TCGA-4E-A92E	13	alive	54	G1	76	Endometrioid	stage I	0
TCGA-BG-A0M9	2270	alive	73	G2	93	Endometrioid	stage I	0
TCGA-AX-A2H8	1861	alive	64	G3	113	Endometrioid	stage I	0
TCGA-AX-A1CJ	2233	alive	59	G2	115	Endometrioid	stage I	0
TCGA-D1-A174	594	alive	51	G3	65	Endometrioid	stage I	0
TCGA-FI-A2EU	2941	alive	68	G3	93	serous	stage I	0
TCGA-AP-A052	669	dead	59	G3	126	serous	stage IV	0
TCGA-D1-A15V	1201	alive	68	G3	69	serous	stage I	0
TCGA-AP-A05P	636	alive	54	G1	74	Endometrioid	stage I	0
TCGA-AJ-A3BD	1039	alive	57	G3	85	serous	stage III	3
TCGA-AJ-A3QS	513	alive	57	G3	71	serous	stage III	1
TCGA-B5-A11H	2687	alive	67	G2	101	Endometrioid	stage III	0
TCGA-AJ-A3BF	551	alive	65	G3	113	serous	stage III	2
TCGA-AJ-A3EM	677	alive	69	G3	82	Endometrioid	stage I	0
TCGA-D1-A1O0	63	alive	77	G3	117	Endometrioid	stage I	0
TCGA-B5-A11I	2303	alive	65	G3	124	Endometrioid	stage IV	0
TCGA-D1-A161	892	alive	78	G1	71	Endometrioid	stage I	0
TCGA-BS-A0TJ	2068	alive	59	G3	88	Endometrioid	stage I	0
TCGA-FI-A2F8	933	alive	64	G3	99	serous	stage II	0
TCGA-A5-A0GV	1643	alive	67	G1	63	Endometrioid	stage I	0
TCGA-AX-A3GI	12	alive	66	G3	87	serous	stage III	4
TCGA-D1-A16N	945	alive	51	G3	89	Endometrioid	stage III	0
TCGA-B5-A0K0	1478	alive	48	G1	140	Endometrioid	stage I	0
TCGA-A5-A0G1	3251	dead	67	G3	59	serous	stage I	0
TCGA-D1-A16V	120	dead	78	G3	105	Endometrioid	stage III	15
TCGA-D1-A165	20	alive	64	G1	87	Endometrioid	stage III	0
TCGA-AJ-A3I9	519	dead	52	G3	72	Endometrioid	stage II	0
TCGA-AX-A1CN	1143	alive	54	G3	146	Endometrioid	stage II	0
TCGA-AX-A1CE	1037	alive	60	G3	58	Endometrioid	stage I	0
TCGA-KP-A3VZ	722	alive	69	G3	55	serous	stage IV	0
TCGA-E6-A1LZ	2406	alive	76	G3	65	serous	stage I	0
TCGA-AX-A064	1517	alive	81	G2	48	Endometrioid	stage II	0
TCGA-B5-A0JN	1939	alive	84	G3	58	serous	stage IV	0
TCGA-AX-A3G6	8	alive	67	G2	60	serous	stage I	0
TCGA-BG-A0MA	326	dead	60	G3	111	Endometrioid	stage I	0
TCGA-AX-A05S	413	dead	81	G3	48	Endometrioid	stage III	5
TCGA-AJ-A2QM	894	alive	67	G3	74	serous	stage II	0
TCGA-D1-A3JP	515	alive	61	G3	59	serous	stage I	0
TCGA-BS-A0UM	2644	alive	64	G1	90	Endometrioid	stage I	0
TCGA-EY-A5W2	516	alive	72	G3	83	Endometrioid	stage I	0
TCGA-AP-A05N	726	dead	58	G1	123	Endometrioid	stage I	0
TCGA-AX-A0J1	2354	alive	80	G2	57	Endometrioid	stage I	0
TCGA-B5-A11W	593	alive	61	G2	102	Endometrioid	stage I	0
TCGA-AJ-A2QN	1069	alive	60	G3	132	Endometrioid	stage II	0
TCGA-EY-A1GR	536	alive	67	G3	93	Endometrioid	stage I	0
TCGA-AX-A3FW	17	alive	66	G3	84	Endometrioid	stage I	0
TCGA-AX-A2IO	1975	alive	83	G3	64	serous	stage II	0
TCGA-AX-A1CI	2600	alive	61	G1	74	Endometrioid	stage I	0
TCGA-QS-A5YR	719	alive	61	G2	100	Endometrioid	stage III	0
TCGA-E6-A8L9	831	alive	61	G3	78	serous	stage I	0
TCGA-AX-A2H5	2167	alive	67	G3	87	serous	stage III	9
TCGA-A5-A0GI	2682	alive	63	G2	66	Endometrioid	stage I	0
TCGA-A5-A0VP	1288	alive	74	G3	58	Endometrioid	stage I	0
TCGA-AX-A0IU	1087	alive	79	G3	76	serous	stage III	1
TCGA-A5-A0GH	2254	alive	57	G3	55	Endometrioid	stage I	0
TCGA-B5-A3FH	434	alive	74	G3	85	Endometrioid	stage I	0
TCGA-AX-A06H	833	alive	60	G1	98	Endometrioid	stage III	0
TCGA-AX-A2H4	916	dead	66	G3	84	serous	stage III	0
TCGA-B5-A0JU	1802	alive	57	G2	137	Endometrioid	stage I	0
TCGA-AP-A0LM	825	alive	33	G3	100	Endometrioid	stage III	0
TCGA-EY-A1GS	670	dead	71	G3	62	serous	stage IV	7
TCGA-AP-A1E1	1395	alive	74	G2	73	Endometrioid	stage I	0
TCGA-EY-A214	438	alive	66	G3	94	Endometrioid	stage III	1
TCGA-AX-A3G1	624	dead	84	G3	61	Endometrioid	stage I	0
TCGA-AP-A1DM	1457	alive	60	G1	92	Endometrioid	stage I	0
TCGA-DF-A2L0	788	dead	60	G3	95	Endometrioid	stage III	5
TCGA-B5-A11G	3448	alive	71	G1	77	Endometrioid	stage I	0
TCGA-B5-A0JS	2627	alive	54	G1	110	Endometrioid	stage I	0
TCGA-A5-A0GR	1120	alive	69	G2	88	Endometrioid	stage I	0
TCGA-EY-A3L3	545	alive	82	G3	92	serous	stage I	0
TCGA-JU-AAVI	540	dead	61	G3	121	serous	stage III	2
TCGA-FI-A2EY	880	dead	63	G3	96	serous	stage III	0
TCGA-FI-A2EW	1795	alive	71	G3	83	serous	stage II	0
TCGA-EY-A1GU	997	dead	66	G2	90	Endometrioid	stage I	0
TCGA-FI-A2F4	2230	alive	64	G3	74	Endometrioid	stage I	0
TCGA-D1-A1NZ	548	alive	60	G1	90	Endometrioid	stage I	0
TCGA-D1-A176	917	alive	67	G2	94	Endometrioid	stage I	0
TCGA-AP-A05J	1122	alive	66	G3	79	serous	stage II	0
TCGA-AJ-A3IA	633	alive	77	G3	58	serous	stage I	0
TCGA-AX-A1CP	1107	alive	84	G3	55	serous	stage I	0
TCGA-D1-A16R	21	alive	39	G1	105	Endometrioid	stage I	0
TCGA-AJ-A3EL	684	alive	47	G3	57	Endometrioid	stage I	0
TCGA-D1-A17U	697	alive	53	G2	87	Endometrioid	stage III	0
TCGA-B5-A11J	1656	alive	64	G2	134	Endometrioid	stage I	0
TCGA-DI-A2QU	946	dead	67	G3	93	Endometrioid	stage IV	0
TCGA-BS-A0TI	1882	alive	64	G3	59	Endometrioid	stage I	0
TCGA-A5-A0G2	4549	alive	57	G3	60	serous	stage III	0
TCGA-AX-A062	1399	alive	53	G1	122	Endometrioid	stage I	0
TCGA-B5-A0JR	1731	alive	73	G3	105	Endometrioid	stage I	0
TCGA-D1-A16S	568	alive	70	G3	59	serous	stage III	1
TCGA-D1-A0ZQ	0	alive	90	G2	69	Endometrioid	stage I	0
TCGA-SL-A6JA	7	alive	77	G3	129	Endometrioid	stage I	0
TCGA-AX-A05U	903	alive	56	G1	62	Endometrioid	stage I	0
TCGA-A5-A0R7	535	alive	55	G2	136	Endometrioid	stage I	0
TCGA-AX-A1CR	701	alive	70	G3	97	Endometrioid	stage II	0
TCGA-D1-A0ZO	602	alive	75	G1	110	Endometrioid	stage I	0
TCGA-BS-A0V6	2725	alive	55	G1	83	Endometrioid	stage I	0
TCGA-BK-A0C9	1092	alive	57	G1	127	Endometrioid	stage I	0
TCGA-FI-A2F9	1803	alive	79	G3	99	Endometrioid	stage I	0
TCGA-AJ-A2QO	1045	dead	85	G3	67	Endometrioid	stage I	0
TCGA-BG-A0M6	671	dead	73	G3	55	serous	stage III	5
TCGA-A5-A2K5	752	alive	76	G3	127	Endometrioid	stage I	0
TCGA-AX-A3GB	440	alive	73	G3	87	Endometrioid	stage I	0
TCGA-AX-A2IN	947	dead	63	G3	100	Endometrioid	stage I	0
TCGA-AX-A2HK	90	dead	77	G3	73	Endometrioid	stage III	3
TCGA-FI-A3PX	2384	alive	57	G3	90	serous	stage III	4
TCGA-AX-A05Z	2175	alive	37	G2	66	Endometrioid	stage III	0
TCGA-EY-A1GF	826	alive	75	G2	71	Endometrioid	stage I	0
TCGA-B5-A3FA	2929	alive	73	G3	74	Endometrioid	stage I	0
TCGA-EY-A1GX	1127	dead	76	G2	69	Endometrioid	stage III	0
TCGA-BS-A0TC	2602	alive	69	G1	68	Endometrioid	stage I	0
TCGA-AJ-A2QK	643	alive	65	G3	119	Endometrioid	stage I	0
TCGA-D1-A15Z	58	dead	72	G2	125	Endometrioid	stage I	0
TCGA-AP-A05O	384	alive	68	G3	103	Endometrioid	stage I	0
TCGA-AJ-A3OK	485	alive	73	G3	75	serous	stage I	0
TCGA-D1-A17F	39	alive	68	G2	79	Endometrioid	stage I	0
TCGA-B5-A1MW	447	alive	55	G3	62	Endometrioid	stage I	0
TCGA-AX-A06D	373	dead	82	G2	91	Endometrioid	stage III	0
TCGA-B5-A3FD	1007	alive	70	G3	115	Endometrioid	stage I	0
TCGA-EO-A2CG	1564	alive	69	G3	68	serous	stage I	0
TCGA-AX-A1CA	974	alive	70	G3	77	serous	stage I	0
TCGA-AP-A1DK	2767	alive	53	G3	56	Endometrioid	stage I	0
TCGA-BK-A139	943	dead	74	G3	59	Endometrioid	stage I	0
TCGA-B5-A0K7	1933	alive	64	G1	61	Endometrioid	stage I	0
TCGA-D1-A15X	909	alive	45	G3	72	serous	stage I	0
TCGA-EO-A1Y7	1495	alive	65	G3	95	Endometrioid	stage I	0
TCGA-AP-A0LO	1016	dead	45	G2	67	Endometrioid	stage I	0
TCGA-D1-A2G7	1793	dead	65	G3	133	serous	stage I	0
TCGA-AP-A1DQ	1276	alive	76	G3	60	serous	stage III	6
TCGA-A5-A2K4	871	dead	69	G3	51	serous	stage III	0
TCGA-AJ-A3BG	550	alive	65	G3	66	Endometrioid	stage I	0
TCGA-A5-A2K7	1063	alive	41	G3	72	Endometrioid	stage II	0
TCGA-E6-A2P9	1386	alive	65	G3	125	Endometrioid	stage I	0
TCGA-B5-A0JZ	2173	alive	60	G3	87	Endometrioid	stage III	1
TCGA-AP-A0L9	3815	alive	71	G3	60	serous	stage I	0
TCGA-A5-A1OG	973	dead	65	G3	64	serous	stage III	3
TCGA-D1-A1NS	43	alive	53	G1	126	Endometrioid	stage I	0
TCGA-A5-A0R9	749	alive	51	G2	145	Endometrioid	stage I	0
TCGA-BS-A0U9	2825	alive	59	G3	99	Endometrioid	stage II	0
TCGA-AX-A060	1075	alive	77	G3	87	Endometrioid	stage I	0
TCGA-BS-A0TD	2379	alive	65	G1	85	Endometrioid	stage I	0
TCGA-AP-A5FX	1099	dead	68	G3	80	Endometrioid	stage III	4
TCGA-A5-A3LO	776	alive	64	G3	103	Endometrioid	stage I	0
TCGA-BG-A0M2	637	alive	62	G2	76	Endometrioid	stage I	0
TCGA-EO-A1Y5	332	alive	63	G3	79	serous	stage III	8
TCGA-D1-A160	112	alive	70	G2	122	Endometrioid	stage I	0
TCGA-AP-A059	1461	alive	69	G3	99	Endometrioid	stage I	0
TCGA-AP-A0LT	1497	alive	57	G2	91	Endometrioid	stage II	0
TCGA-AX-A3G3	42	alive	58	G3	55	serous	stage III	0
TCGA-DI-A1NO	285	dead	68	G3	122	Endometrioid	stage III	0
TCGA-A5-A0VO	875	dead	64	G2	86	Endometrioid	stage I	0
TCGA-AP-A1E0	1832	alive	40	G2	59	Endometrioid	stage III	0
TCGA-FI-A2CX	2031	alive	82	G3	52	Endometrioid	stage I	0
TCGA-D1-A17Q	54	alive	54	G2	68	Endometrioid	stage I	0
TCGA-AX-A2HC	1044	alive	53	G3	118	Endometrioid	stage III	3
TCGA-A5-A0G3	1428	alive	61	G3	64	serous	stage III	2
TCGA-QS-A5YQ	759	alive	55	G1	83	Endometrioid	stage III	0
TCGA-BG-A0LW	566	alive	47	G2	141	Endometrioid	stage I	0
TCGA-KJ-A3U4	1095	alive	55	G1	96	serous	stage I	0
TCGA-BS-A0UF	2611	alive	65	G3	57	Endometrioid	stage I	0
TCGA-B5-A0JT	1312	alive	63	G1	119	Endometrioid	stage III	0
TCGA-A5-A0G9	2540	alive	79	G3	82	Endometrioid	stage I	0
TCGA-D1-A2G6	258	dead	53	G3	80	Endometrioid	stage III	2
TCGA-A5-A2K2	3595	alive	77	G3	50	serous	stage I	0
TCGA-D1-A17B	213	alive	69	G2	110	Endometrioid	stage I	0
TCGA-EY-A210	383	alive	82	G3	63	Endometrioid	stage III	6
TCGA-SJ-A6ZI	428	alive	64	G1	93	Endometrioid	stage I	0
TCGA-AX-A3FX	1333	dead	69	G3	85	Endometrioid	stage II	0
TCGA-BG-A0MG	1477	alive	73	G1	61	Endometrioid	stage I	0
TCGA-D1-A169	1135	alive	63	G2	102	Endometrioid	stage IV	0
TCGA-BK-A13C	760	alive	47	G2	93	Endometrioid	stage I	0
TCGA-KP-A3W4	554	dead	63	G3	61	serous	stage III	0
TCGA-AX-A2HA	2475	alive	35	G3	60	Endometrioid	stage I	0
TCGA-D1-A17T	71	alive	67	G2	83	Endometrioid	stage I	0
TCGA-B5-A121	504	alive	57	G1	80	Endometrioid	stage III	0
TCGA-A5-A0GQ	2247	alive	76	G1	57	Endometrioid	stage I	0
TCGA-D1-A1NW	22	alive	72	G3	98	Endometrioid	stage IV	0
TCGA-D1-A16Q	324	alive	54	G2	117	Endometrioid	stage II	0
TCGA-AP-A0LD	3589	alive	63	G3	68	Endometrioid	stage I	0
TCGA-EY-A1GT	490	alive	68	G1	70	Endometrioid	stage III	0
TCGA-A5-A1OH	539	alive	86	G3	59	serous	stage III	0
TCGA-EO-A1Y8	901	alive	87	G3	58	serous	stage I	0
TCGA-D1-A16O	1023	alive	44	G1	102	Endometrioid	stage I	0
TCGA-EO-A22T	2035	alive	56	G3	53	Endometrioid	stage II	0
TCGA-FI-A2D0	1213	alive	55	G3	135	Endometrioid	stage I	0
TCGA-D1-A179	448	dead	76	G3	95	serous	stage III	2
TCGA-B5-A3FB	2397	alive	73	G3	115	Endometrioid	stage I	0
TCGA-A5-A0RA	884	alive	68	G2	113	Endometrioid	stage I	0
TCGA-AX-A1CK	2441	alive	58	G2	72	Endometrioid	stage I	0
TCGA-D1-A3DH	573	alive	71	G3	76	Endometrioid	stage I	0
TCGA-DI-A2QT	377	dead	51	G3	62	serous	stage III	7
TCGA-D1-A0ZR	17	alive	57	G2	117	Endometrioid	stage I	0
TCGA-EO-A3AV	762	alive	51	G3	45	Endometrioid	stage III	6
TCGA-AX-A3G8	36	alive	76	G3	62	Endometrioid	stage I	0
TCGA-B5-A11S	2229	alive	63	G2	118	Endometrioid	stage I	0
TCGA-FI-A3PV	1249	dead	68	G3	105	serous	stage I	0
TCGA-EY-A2OM	393	alive	55	G3	110	Endometrioid	stage I	0
TCGA-AX-A06J	913	alive	71	G3	119	Endometrioid	stage I	0
TCGA-AJ-A3EJ	50	dead	74	G3	73	Endometrioid	stage III	9
TCGA-A5-A0GJ	2000	alive	44	G2	115	Endometrioid	stage I	0
TCGA-BK-A0CC	1067	alive	69	G3	72	serous	stage III	2
TCGA-AX-A05Y	2684	alive	57	G1	92	Endometrioid	stage I	0
TCGA-AJ-A3OL	449	dead	55	G3	64	Endometrioid	stage III	0
TCGA-B5-A1N2	954	dead	70	G3	114	serous	stage III	1
TCGA-D1-A16J	910	alive	61	G2	130	Endometrioid	stage II	0
TCGA-E6-A1M0	1793	alive	56	G3	114	Endometrioid	stage III	2
TCGA-AP-A0LP	1875	alive	76	G1	60	Endometrioid	stage I	0
TCGA-AJ-A2QL	602	alive	60	G3	112	Endometrioid	stage III	1
TCGA-AX-A3FS	7	alive	82	G3	98	Endometrioid	stage I	0
TCGA-D1-A167	478	alive	70	G2	72	Endometrioid	stage I	0
TCGA-A5-A7WJ	341	alive	64	G2	64	Endometrioid	stage I	0
TCGA-AP-A0LL	2554	alive	56	G1	72	Endometrioid	stage I	0
TCGA-BS-A0U8	2963	alive	55	G1	82	Endometrioid	stage III	3
TCGA-A5-A1OF	973	alive	47	G3	70	Endometrioid	stage I	0
TCGA-EY-A549	605	alive	78	G3	74	Endometrioid	stage I	0
TCGA-EY-A212	310	dead	83	G3	81	serous	stage III	1
TCGA-D1-A16G	834	dead	74	G3	75	serous	stage IV	0
TCGA-AJ-A5DV	679	alive	65	G3	147	Endometrioid	stage I	0
TCGA-B5-A11L	2240	dead	71	G2	92	Endometrioid	stage I	0
TCGA-AP-A1DR	1332	alive	59	G2	109	Endometrioid	stage III	2
TCGA-B5-A1MX	1473	alive	47	G3	58	Endometrioid	stage I	0
TCGA-AX-A2H2	145	dead	86	G3	65	serous	stage II	0
TCGA-AX-A1C7	1054	alive	77	G3	60	serous	stage I	0
TCGA-SL-A6J9	2	alive	73	G3	88	Endometrioid	stage I	0
TCGA-D1-A177	548	alive	70	G2	53	Endometrioid	stage I	0
TCGA-QF-A5YS	689	alive	57	G2	79	Endometrioid	stage II	0
TCGA-B5-A3S1	902	alive	71	G3	68	serous	stage III	3
TCGA-A5-A0GM	1841	alive	53	G1	97	Endometrioid	stage I	0
TCGA-A5-A0G5	1126	alive	73	G3	48	serous	stage I	0
TCGA-D1-A3DA	483	alive	77	G3	57	Endometrioid	stage III	1
TCGA-AX-A1C4	404	alive	52	G2	115	Endometrioid	stage I	0
TCGA-B5-A0JY	2107	alive	50	G3	67	Endometrioid	stage III	2
TCGA-AP-A056	2618	alive	64	G3	56	Endometrioid	stage II	0
TCGA-D1-A16E	1119	alive	73	G1	60	Endometrioid	stage I	0
TCGA-A5-A3LP	455	alive	74	G3	46	serous	stage I	0
TCGA-A5-A0GE	3205	alive	38	G2	57	Endometrioid	stage I	0
TCGA-D1-A2G0	1484	alive	70	G3	73	Endometrioid	stage I	0
TCGA-A5-A0GN	1841	alive	65	G1	68	Endometrioid	stage I	0
TCGA-D1-A102	135	alive	49	G2	122	Endometrioid	stage I	0
TCGA-AP-A1DH	1816	alive	62	G3	127	Endometrioid	stage I	0
TCGA-2E-A9G8	1249	alive	59	G2	71	Endometrioid	stage III	0
TCGA-D1-A0ZZ	686	alive	80	G3	51	Endometrioid	stage I	0
TCGA-AX-A0IW	1149	alive	67	G3	61	serous	stage III	0
TCGA-AP-A0LH	1106	dead	60	G3	83	Endometrioid	stage I	0
TCGA-B5-A0JV	2616	alive	63	G2	94	Endometrioid	stage I	0
TCGA-A5-A0GW	706	alive	46	G3	49	Endometrioid	stage I	0
TCGA-BS-A0TG	2371	alive	60	G2	64	Endometrioid	stage III	0
TCGA-BS-A0V7	1934	alive	48	G1	102	Endometrioid	stage I	0
TCGA-A5-A0R6	1153	alive	64	G3	68	serous	stage III	1
TCGA-EC-A24G	511	alive	57	G3	93	Endometrioid	stage II	0
TCGA-AJ-A3NG	475	alive	83	G3	93	Endometrioid	stage II	0
TCGA-AX-A2HH	540	alive	60	G3	65	Endometrioid	stage I	0
TCGA-AP-A05H	1385	alive	75	G3	89	serous	stage I	0
TCGA-AX-A1C5	1001	alive	47	G3	107	Endometrioid	stage III	1
TCGA-D1-A16Y	532	alive	56	G1	87	Endometrioid	stage I	0
